# Supplementary material for: Superficial Venous Reflux Intervention Guided by Triggered Angiography Non-Contrast-Enhanced Sequence Magnetic Resonance Imaging: Different QFlow Pattern from Health Controls
Source: J Pers Med. 2021 Jul 30;11(8):751. doi: 10.3390/jpm11080751 (PMC8398290; doi:10.3390/jpm11080751)
Supplement: Supplementary file 1 [file jpm-11-00751-s001.zip]

Archive with 2 entries (2 files):
- Both leg for surperficial vein planning.mp4
- __MACOSX/._Both leg for surperficial vein planning.mp4
